# Supplementary material for: Metabolomics differences between silkworms (Bombyx mori) reared on fresh mulberry (Morus) leaves or artificial diets
Source: Sci Rep. 2017 Sep 8;7:10972. doi: 10.1038/s41598-017-11592-4 (PMC5591246; doi:10.1038/s41598-017-11592-4)
Supplement: Supplementary file 2 — Table S1 [file 41598_2017_11592_MOESM2_ESM.xlsx]

## Sheet: Sheet1
				mean						P value
classification	metabolites	mz	rt(mins)	HiM♀	HiM♂	LoM♀	LoM♂	HiA♀	HiA♂	HiM♀ vs HiM♂	LoM♀ vs LoM♂	HiA♀ vs HiA♂	HiM♀ vs HiA♀	LoM♀ vs HiA♀	LoM♀ vs HiM♀	HiM♂ vs HiA♂	LoM♂ vs HiA♂	LoM♂ vs HiM♂
amine	Ethanolamine	174.1	9.5	0.9	1.28	0.98	1.06	0.67	0.92	6.9812e-09	0.0749189	4.40014e-08	3.08508e-07	1.72025e-06	0.0502549	2.08157e-08	0.00182952	0.000153355
	Leucine amide	3	131.1	0.15	0.1	0.23	0.17	0.38	0.55	0.0143986	0.00962249	0.000355711	2.16649e-07	0.000183618	0.00233716	1.45579e-09	2.89652e-09	0.00174213
amino acid	2-Aminoadipic acid	1.4	162.1	2.15	2.64	3.45	3.55	2.12	2.47	0.00770315	0.772715	0.0358468	0.856248	8.27289e-05	5.16586e-05	0.210718	0.00463122	0.00985529
	2-Aminobutyric acid	130.1	8.1	0.72	1.24	0.78	2.22	0.97	2.83	5.78094e-11	3.24574e-09	3.03787e-07	0.000152054	0.000958371	0.125094	3.07679e-07	0.0106121	3.61459e-07
	3-Aminoisobutyric acid	3.5	102.1	0.8	1.14	0	0	0.15	0.13	0.00155558	0.0715769	0.651161	1.34448e-07	2.81489e-06	1.13014e-09	1.09591e-08	0.0103801	5.19897e-11
	4-Aminobutyric acid	175.1	13	0.3	0.32	0.34	0.34	0.77	0.87	0.126784	0.982924	0.0772779	3.28007e-12	1.5159e-08	0.242957	3.10314e-08	8.28745e-08	0.488353
	4-Oxoproline	2.6	128	2.37	2.52	2.42	2.62	0.25	7.85	0.847651	0.921967	2.73568e-05	0.00250083	0.105317	0.967881	0.000822715	0.0241045	0.953816
	Alanine	116.1	7	52.67	55.61	50.26	61.89	63.5	76.32	0.109579	8.45005e-06	0.000130967	1.05216e-06	4.42154e-06	0.0645982	1.86576e-06	1.96941e-05	0.0099878
	alpha-Aspartylphenylalanine	5.9	281.1	0.08	0.1	0.15	0.14	2.91	3.93	0.00930832	0.286825	0.000179186	2.88552e-12	4.1982e-12	3.97218e-07	5.53046e-13	6.42182e-13	0.00594722
	Arginine	1.2	173.1	0.24	0.31	0.2	0.37	0.58	0.5	0.0211903	2.25804e-06	0.250681	2.8535e-06	4.19317e-07	0.0112554	0.00510984	0.0443775	0.0498578
	Asparagine	116.1	14.7	21.19	30.1	33.13	47.44	35.72	30.92	0.000164322	0.00129585	0.000155671	1.16391e-09	0.267623	7.52197e-05	0.659053	0.000193801	0.000135385
	beta-Alanine	248.1	11.7	1.35	1.64	4.21	5.48	1.83	2.5	0.0007338	0.00186443	3.88928e-05	1.32011e-05	6.05592e-08	1.01642e-09	9.87414e-07	1.89793e-07	1.20307e-09
	Glutamic acid	246.1	14	1.36	1.38	1.98	1.31	2.41	2.12	0.878022	0.000414418	0.0768085	1.97414e-05	0.0182895	0.00276894	0.000103886	3.17324e-05	0.531331
	Glutamine	3.5	145.1	2.98	2.53	0.04	0.12	0.85	0.56	0.20365	0.000105154	0.11139	5.2664e-06	5.56733e-07	1.62175e-08	5.15868e-06	0.00384612	2.79225e-08
	Glycine	174.1	10.1	75.43	65.76	80.41	81.96	42.93	46.73	0.00274044	0.799188	0.257769	9.32156e-08	2.44554e-06	0.248532	1.07736e-05	1.44513e-05	0.00634268
	Histidine	1.2	156.1	125.71	125	148.97	111.38	117.18	134.22	0.908484	0.000138758	0.0552339	0.129354	8.6187e-05	0.000949936	0.292002	0.0271669	0.0957891
	Homoserine	103	10.7	0.02	0.02	0.02	0.02	0.03	0.04	0.678911	0.210476	0.0430134	0.000433579	0.000713128	0.866167	0.000280629	0.00251001	0.220571
	Hydroxyproline	140.1	13	0.97	1.1	0.94	1	0.97	1.21	0.000288435	0.350663	0.00116471	0.913724	0.663306	0.541338	0.0402579	0.00873158	0.0710039
	Isoleucine	158.1	9.9	24.2	28.78	20.84	22.31	39.97	28.94	1.70247e-06	0.0352705	3.85058e-06	6.43636e-10	3.01192e-11	0.000302706	0.876166	4.7626e-05	2.97775e-09
	Leucine	158.1	9.6	45.01	53.6	38.98	42.77	63.66	50.23	1.33322e-06	0.00784873	4.43224e-05	1.62932e-08	1.038e-10	0.000169457	0.0756815	0.00243647	1.26373e-07
	Lysine	174.1	17.3	36.28	35.78	37.71	36.04	32.7	28.91	0.591971	0.200751	0.0190658	0.00134577	0.000602168	0.121072	0.000233433	0.000366577	0.839786
	Methionine	176.1	12.8	9.42	7.24	6.91	6.2	3.46	3.17	4.46736e-07	0.0088007	0.0836711	6.44907e-12	7.93413e-11	7.67301e-08	1.1484e-12	4.09213e-09	0.000493728
	N3,N4-Dimethyl-L-arginine	1.3	203.6	0.73	0.63	0.83	0.63	0.63	0.78	0.0582701	0.0263695	0.0965875	0.124495	0.024874	0.153836	0.05521	0.103771	0.946658
	N6,N6,N6-Trimethyl-L-lysine	1.2	189.2	112.27	108.16	125.49	86.35	33.94	38.66	0.371188	5.05939e-06	0.0305079	8.54692e-13	9.35789e-13	0.00549982	4.15483e-10	4.08559e-07	0.00213043
	N-Acetylornithine	1.4	175.1	4.75	5.14	6.54	5.13	19.59	26.68	0.154265	0.00817281	2.20274e-05	4.83572e-11	2.87776e-10	3.3451e-05	1.30501e-13	7.25959e-13	0.982952
	Phenylalanine	192.1	14.1	8.7	9.18	6.74	7.31	14.34	10.71	0.0623612	0.0781852	9.07551e-07	4.71034e-11	2.37857e-13	6.34892e-07	0.000709912	1.81557e-06	2.76543e-05
	Prolinamide	1.2	147.1	26.77	25.19	34.35	22.39	28.6	26.49	0.201336	2.09262e-05	0.395316	0.344691	0.0250086	0.00010669	0.473148	0.0611853	0.129151
	Proline	142.1	9.9	25.73	29.85	27.5	33.82	48.88	50.98	0.00996152	1.3523e-05	0.15279	3.41557e-11	6.42581e-10	0.0847006	6.18537e-09	1.70829e-10	0.0129362
	Pyroglutamic acid	156.1	12.9	58.01	67.59	110.16	109.73	126.96	126.63	0.00831429	0.938689	0.962335	4.27736e-09	0.0137337	2.89376e-09	4.4784e-08	0.0214459	6.27927e-07
	Serine	204.2	10.8	100.97	75.42	80.53	55.55	123.92	125.06	9.1418e-09	3.46128e-07	0.770279	1.32708e-06	1.88186e-09	2.93999e-06	9.9208e-10	5.40717e-11	3.035e-07
	Threonine	1.3	120.1	21.47	24.23	28.56	21	22.32	25.65	0.0614855	0.000269399	0.0920451	0.519023	0.000138611	9.85719e-06	0.452537	0.0433474	0.0913993
	Tryptophan	5.7	205.1	39.09	49.82	52.86	40.09	49.1	48.6	0.000106386	0.00217319	0.843337	0.000224323	0.219606	0.000123861	0.625151	0.0190414	0.00544013
	Valine	144.1	8.8	50.49	52.67	41.58	47.16	70.88	57.17	0.0787905	0.00201169	5.89821e-05	2.24064e-08	9.82232e-11	1.21183e-05	0.0235854	0.000398453	0.000792168
fatty acid	Dodecanoic acid	117	14.3	0.07	0.06	0.05	0.06	0.08	0.11	0.0441321	0.688861	0.000728915	0.0311247	0.000199337	0.00941231	1.46485e-06	9.23844e-05	0.703842
	Eicosanoic acid	117	21.8	0.13	0.18	0.11	0.14	0.1	0.22	1.40178e-06	0.155814	1.01675e-06	8.81757e-07	0.00395315	0.000171001	0.00738278	0.00682385	0.102459
	Heptadecanoic acid	117	19.2	9.53	11.63	10.56	9.44	7.79	11.37	0.0316954	0.213253	0.00047276	0.00713276	0.00106175	0.206978	0.811926	0.0632976	0.0376573
	Hexadecanoic acid	117	18.3	4.12	5.85	4.99	5.39	3.68	6.83	0.00092288	0.74207	0.00017761	0.138005	0.00343688	0.0537609	0.156499	0.301219	0.703425
	Hexonic acid	217.1	18.2	0.19	0.21	0.16	0.17	0.47	0.49	0.000965658	0.0165874	0.331397	2.50613e-12	5.0778e-13	0.000491046	3.95754e-10	5.67314e-11	2.85121e-05
	Octadecanoic acid	117	20.1	3.08	4.33	3.65	3.88	2.68	5.75	0.00049289	0.808455	0.000154446	0.0468436	0.00207875	0.0658567	0.0283268	0.107661	0.627093
	Tetradecanoic acid	132	16.4	0.04	0.04	0.03	0.03	0.04	0.06	0.547487	0.582974	0.000414835	0.721624	0.00485504	0.324363	0.0150429	0.0424276	0.360498
nucleotides	7-Methylguanine	2.7	166.1	0.35	0.38	0.43	0.31	0.31	0.35	0.277969	0.00097153	0.0226361	0.0551095	0.000284204	0.0119076	0.129742	0.132369	0.0182577
	Adenine	2.1	136.1	0.15	0.24	0.14	0.1	0.11	0.29	0.0774023	0.135826	0.00176101	0.215792	0.157659	0.705382	0.366616	0.00102318	0.00282289
	Thymine	255.1	11.3	0.05	0.07	0.05	0.06	0.06	0.07	0.000342647	0.586741	0.448025	0.297845	0.473544	0.957731	0.922233	0.11377	0.00663998
	Uracil	241.1	10.5	0.6	0.6	0.43	0.59	0.5	0.75	0.957575	0.227861	0.000600851	0.0126287	0.494872	0.109873	0.344434	0.14379	0.932734
organic acid	2-Hydroxyglutaric acid	203.1	13.5	0.36	0.28	0.45	0.49	0.37	0.41	8.31714e-05	0.222407	0.0277433	0.429716	0.0142587	0.00370708	5.3509e-06	0.00861724	7.35259e-07
	2-Ketoglutaric acid	198	13.5	1.63	0.88	1.32	1.08	1.52	1.52	3.99506e-07	0.00595908	0.97504	0.24156	0.0535504	0.0075808	0.000208957	0.00220753	0.0023545
	2-Keto-L-gluconic acid	292.1	15.9	0.02	0.02	0.05	0.01	0.6	0.59	0.708524	0.00547524	0.771793	2.8439e-13	3.33321e-13	0.200771	9.13491e-10	5.38651e-10	0.176797
	2-Oxoglutaric acid	1.6	145	30.94	14.54	23.48	39.46	34.13	30.24	8.01036e-06	0.0040945	0.332048	0.409695	0.00574022	0.00973162	1.35142e-05	0.102273	9.33443e-05
	3-Hydroxypropanoic acid	177.1	7.6	0.13	0.24	0.13	0.43	0.19	0.31	6.86397e-07	3.23101e-09	2.90995e-05	7.89113e-07	6.04399e-07	0.363426	0.00298774	0.00159024	3.17012e-06
	4-Hydroxybenzoic acid	223.1	14.1	0.04	0.03	0.04	0.03	0.02	0.02	0.0219065	0.122133	0.56694	4.34176e-06	5.89392e-07	0.901325	0.00751285	0.000635324	0.293267
	9-(Z)-Octadecenoic acid	117	19.9	0.62	0.91	0.63	0.65	0.48	1.35	2.60185e-05	0.909691	3.27136e-07	4.25838e-05	0.000166284	0.700012	0.000354635	0.000813083	0.079401
	9,12-(Z,Z)-Octadecadienoic acid	81.1	19.9	0.08	0.16	0.08	0.14	0.2	0.59	0.0215096	0.471133	9.33782e-05	0.00931949	0.00939967	0.998407	4.60023e-06	0.000365808	0.810779
	Aconitic acid	375.1	15.5	0.38	0.25	0.28	0.32	0.06	0.13	0.324973	0.805909	7.16164e-07	0.0129181	0.0602562	0.484649	0.190421	0.215493	0.65255
	Adipic acid	111	12.6	0.17	0.16	0.14	0.16	0.14	0.22	0.111463	0.00531514	2.25873e-05	0.00259575	0.326671	0.000676736	0.000182218	0.000393347	0.636752
	alpha-Hydroxyglutaric acid	2.2	147	2.21	3.15	2.81	3.83	1.95	2.72	0.176723	0.0463634	0.333902	0.402506	0.00431454	0.112162	0.657776	0.201399	0.360481
	Azelaic acid	55.1	15.9	0.03	0.06	0.04	0.05	0.05	0.11	0.00174841	0.051525	7.45933e-05	0.000128477	8.58306e-05	0.312745	0.000205535	1.36623e-05	0.137755
	Benzoic acid	179	9.1	0.02	0.03	0.01	0.02	0.01	0.02	0.00147474	0.0117648	0.0175408	5.25768e-05	0.472003	0.000121425	0.456695	0.554334	0.0895217
	Citric acid	2.5	191	129.67	85.52	106.21	141.91	180.79	125.11	7.83314e-06	0.0101494	0.000236123	0.000143801	4.76848e-06	0.0161298	0.000140211	0.216712	0.000108394
	Fumaric acid	245.1	10.5	17.23	13.09	10.58	13.05	8.43	10.1	2.67851e-06	0.00212415	0.000444408	4.20314e-12	2.40894e-05	2.18345e-10	0.000141725	0.00100191	0.95788
	Glucaric acid	333.1	18.4	0.25	0.26	0.25	0.28	0.21	0.23	0.564967	0.00515107	0.00814436	7.62554e-05	6.80184e-05	0.602598	0.00311698	0.000313117	0.0275043
	Gluconic acid	1.3	195.1	13.55	18	14.92	16.24	14.37	14.12	5.29646e-05	0.168905	0.876506	0.468783	0.635382	0.0338114	0.00928746	0.135361	0.115504
	Glutaconic acid	2.2	111	51.21	66.7	53.82	40.93	69.26	74.92	0.071279	0.167774	0.42146	0.0780071	0.164467	0.813621	0.115356	4.75253e-06	0.000106029
	Glutaric acid	55	11.3	0.18	0.2	0.16	0.2	0.11	0.18	0.0313969	0.000117181	6.16601e-07	1.06564e-05	1.6386e-06	0.117585	0.0569089	0.0573394	0.986844
	Glyceric acid	292.1	10.4	0.14	0.15	0.14	0.14	0.16	0.16	0.277496	0.774896	0.500115	0.0109963	0.0242354	0.883382	0.315729	0.0127941	0.186074
	Glycolic acid	66	6.6	0.04	0.05	0.03	0.05	0.05	0.05	0.00415039	0.00216343	0.820662	0.00132114	3.95445e-05	0.00628018	0.346257	0.398522	0.934039
	Itaconic acid	43.1	10.6	0.2	0.16	0.11	0.12	0.1	0.18	0.589245	0.715818	0.0692362	0.174803	0.829258	0.196242	0.734064	0.230651	0.273177
	Lactic acid	117.1	6.4	1.33	1.53	1.14	1.04	0.92	1.3	0.0350595	0.515581	0.00197201	0.000140957	0.0873051	0.136724	0.0487085	0.0729082	0.000931459
	Maleic acid	245.1	10	0.07	0.08	0.05	0.05	0.05	0.07	0.587466	0.449731	0.342581	0.211678	0.556267	0.0300432	0.551886	0.223639	0.00815825
	Malic acid	233.1	12.5	20.39	14.89	15.02	16.78	13.71	14.19	3.06364e-07	0.0614749	0.191237	5.22918e-11	0.0291098	1.65733e-07	0.294397	0.00802601	0.0531868
	Malonic acid	45	8.5	0.04	0.05	0.04	0.03	0.03	0.04	0.189714	0.246816	0.00490406	0.353726	0.122029	0.47105	0.710205	0.0344891	0.124212
	Methylmalonic acid	3.2	117	122.33	74.22	96.14	152.85	151.91	110.44	3.23576e-07	0.000121693	0.0010367	0.00542425	2.60981e-05	0.000233834	3.34223e-05	0.0031212	3.95628e-06
	Oxalic acid	66	7.5	0.02	0.03	0.02	0.04	0.01	0.03	3.17359e-06	1.65184e-08	1.27418e-06	1.11412e-06	4.7785e-06	0.0651609	0.30415	0.00294162	0.00432446
	Pipecolic acid	156.1	10.8	4.3	6.71	6.18	6.4	0.75	0.88	0.000321684	0.702247	0.193385	5.58679e-11	1.55671e-10	4.8563e-05	4.86708e-08	1.0509e-07	0.659821
	Pyruvic acid	174	6.2	6.22	7.95	3.53	4.15	3.84	5.42	0.00453077	0.00305783	2.81908e-06	7.30497e-06	0.0994683	1.18464e-06	0.000128903	1.30503e-05	3.62876e-07
	Quinic acid	345.3	16.8	237.53	255.64	232.37	215.71	49.46	70.6	0.0421128	0.116365	3.15251e-05	8.95728e-14	4.51267e-12	0.565008	1.3787e-12	1.28332e-10	0.00080593
	Ribonic acid	333.2	15.8	0.5	0.03	0.05	0.05	0.88	1.28	0.328527	0.816129	2.57242e-07	0.450243	5.46648e-14	0.343966	1.07948e-15	1.05636e-15	0.028938
	Shikimic acid	204.1	16.2	0.51	0.53	0.43	0.56	0.32	0.41	0.344113	0.00697979	1.38112e-05	2.14657e-06	0.000750603	0.0247341	3.32992e-05	0.00188472	0.436448
	Succinic acid	247.1	10.1	15.44	10.78	16.47	11.37	11.43	12.17	2.81709e-07	0.000285158	0.0615802	7.9451e-07	0.000503788	0.350106	0.00869475	0.107035	0.251837
	Tetronic acid	292.1	13.4	0.78	0.76	0.72	0.75	0.76	0.77	0.784094	0.627373	0.910028	0.723475	0.37306	0.301508	0.942097	0.758858	0.826177
	Threonic acid	1.3	135	0.62	0.59	0.6	0.85	1.44	1.63	0.646331	0.0143639	0.581987	7.96829e-06	1.37196e-06	0.711303	0.00466134	0.0277636	0.0163515
	Uric acid	2.4	167	0.32	0.74	1.08	3.34	3.72	5.28	5.8082e-06	0.000117798	0.0117325	4.14361e-08	1.51133e-06	7.02074e-06	3.2877e-08	0.00593929	2.29147e-05
	Urocanic acid	1.2	137	0.15	0.3	0.19	0.11	0.13	0.2	4.06034e-08	0.000345617	0.0236418	0.0454158	3.86966e-05	0.000795112	0.00264496	0.0106336	1.4363e-07
others	1,3-Di-tert-butylbenzene	175.1	9.3	0.28	0.37	0.32	0.28	0.24	0.33	0.00310748	0.193389	0.00254055	0.0311561	0.00201792	0.149729	0.204203	0.118643	0.00577852
	Betaine	8.3	118.1	21.21	29.04	20.52	15.85	28.88	35.89	0.271002	0.316924	0.444872	0.204629	0.12387	0.914518	0.480185	0.0278329	0.0234162
	beta-Sitosterol	129.1	29.8	0.48	0.55	0.63	0.56	0.41	0.5	0.483887	0.22272	0.0617782	0.431921	6.41615e-05	0.156521	0.373414	0.412505	0.946292
	Cholesterol	129.1	27.5	0.92	1.3	1.46	1.15	0.35	0.37	0.000274389	0.0233746	0.506634	1.63496e-09	1.94897e-08	4.1902e-05	3.77627e-08	2.24481e-06	0.188105
	Choline	1.2	104.1	57.85	70.2	63.08	55.93	65.23	80.51	0.000875789	0.114526	0.000693391	0.0371292	0.583219	0.173817	0.00559054	3.46639e-05	0.00157141
	Cystathionine	1.2	221.1	3.46	0.41	2.16	0.11	0.64	0.13	4.37344e-08	3.84919e-08	0.000266883	4.6592e-07	7.53947e-06	0.0014696	0.0139807	0.876454	0.0094648
	Esculin	5.7	339.1	0.07	0.18	0.07	0.09	0.07	0.05	0.0567203	0.00644383	0.110111	0.626466	0.811246	0.378647	0.0411051	0.00148961	0.111107
	Methionine sulfoxide	1.3	166.1	0.25	0.22	0.31	0.26	8.03	9.65	0.183353	0.0663523	0.00629274	1.45414e-14	1.60476e-14	0.0453134	5.41958e-12	5.69535e-12	0.0601176
	N,N'-Diphenylthiourea	12.9	229.2	0.14	0.15	0.15	0.09	0.09	0.15	0.369161	6.49801e-05	0.000619267	0.00388442	0.000133951	0.406685	0.822231	0.000305305	3.96322e-06
	Sepiapterin	2.5	238.1	6.44	5.86	6.55	4.85	6.24	5.99	0.0697222	0.00276556	0.60955	0.625329	0.494353	0.752668	0.717795	0.0392602	0.0349736
	Stachydrine	1.4	144.1	2.19	1.96	1.26	1.07	4.14	5.71	0.206153	0.0831663	1.91346e-05	8.97097e-07	2.39383e-09	1.96303e-05	2.03414e-11	3.31591e-14	1.59009e-05
	Succinic anhydride	201.1	12.8	0.06	0.04	0.05	0.04	0.04	0.05	0.0513764	0.276925	0.0105175	0.0233741	0.210371	0.256865	0.208981	0.190988	0.662076
	Succinic semialdehyde	1.6	101	0.71	1.31	0.58	2.51	0.07	0.27	0.505099	0.147055	0.330088	0.368555	0.191089	0.854829	0.147543	0.113412	0.389738
	Threonic acid-1,4-lactone	45	11	0.19	0.21	0.18	0.23	0.14	0.16	0.0970631	5.57107e-05	0.0415646	7.42119e-05	5.51319e-05	0.269475	1.64739e-06	8.5206e-07	0.0112354
	Urea	189.1	9	14.56	18.46	13.71	18.85	37.3	44.97	1.67767e-07	0.000294303	3.08482e-05	4.29989e-15	2.40186e-14	0.118461	1.93813e-12	1.4553e-10	0.716268
phosphoric acid	Fructose-6-phosphate	315.1	21.1	1.88	1.43	0.93	1.17	1.11	2.41	0.0449695	0.155659	8.66992e-07	0.0027716	0.293538	0.00137186	1.6325e-05	1.3673e-06	0.0340823
	Glucose-6-phosphate	387.2	21.2	1.51	0.49	0.38	0.47	0.45	1.14	0.339893	0.0260895	2.64691e-09	0.358065	0.0390265	0.293333	1.89694e-09	2.83651e-09	0.618276
	Glycerol-3-phosphate	299.1	15.7	8.2	9.02	6.42	7.51	3.44	5.23	0.116016	0.0343049	1.42384e-06	5.36524e-09	2.45607e-06	0.00183501	7.27233e-07	4.03541e-05	0.00781724
	Mannose-6-phosphate	387.2	21.1	0.93	0.64	0.46	0.54	0.51	1.06	0.112876	0.0913393	1.20941e-06	0.0355936	0.211528	0.0153378	2.37141e-05	2.73178e-06	0.0599915
	Monomethylphosphate	241	8.2	0.09	0.09	0.07	0.08	0.12	0.12	0.383297	0.0718085	0.752551	0.000407698	1.79587e-06	0.0032361	0.007334	0.000805521	0.0690051
	Phosphoric acid	299.1	9.6	6.49	6.06	6.17	5.63	5.83	6.34	0.0221123	0.0307183	0.000393814	0.00022787	0.0555596	0.0876994	0.0989713	0.00420701	0.0713737
	Sorbitol-6-phosphate	299.1	21.5	1.48	1.51	1	1.04	0.78	1.23	0.74661	0.640247	3.99779e-05	1.52518e-07	0.0247907	3.42908e-05	0.00108572	0.0319127	1.86105e-05
polyol	1-Monohexadecanoylglycerol	371.3	23	10.72	13.46	12.65	10.53	9.01	14.26	0.0219418	0.109976	0.000249296	0.0486406	0.00209154	0.107665	0.539349	0.0150419	0.0270896
	2-Amino-1,3,4-octadecanetriol	12.9	318.3	1.54	1.92	1.67	1.21	1.06	1.66	0.00249162	0.0254792	0.000375849	5.00849e-06	0.000258357	0.31431	0.0918123	0.0357841	0.0010176
	2-Amino-1,3-octadecanediol	14	302.3	1.87	2.27	2.08	1.29	1.36	2.25	0.0428844	0.000722002	4.26076e-05	0.00201578	0.000310542	0.173134	0.946627	0.000170383	0.000382144
	2-Methyl-1,3-butanediol	117	11	0.23	0.24	0.17	0.2	0.06	0.09	0.085652	6.40492e-06	3.47441e-06	4.43786e-14	1.49179e-12	9.84388e-09	5.55814e-14	1.2381e-11	7.31853e-06
	Arabitol	217.1	15.2	1.5	1.27	1.04	1.12	0.86	0.65	0.013067	0.219187	2.1098e-05	8.45462e-08	0.000394219	5.08142e-06	7.46277e-07	5.92964e-06	0.0925276
	Glycerol	205.1	9.6	1.13	1.39	1.11	1.21	0.66	0.82	9.41889e-05	0.0251948	0.00112024	6.73725e-10	7.36847e-09	0.487888	1.249e-07	1.02865e-06	0.00303798
	myo-Inositol	217.1	19.1	8.09	4.58	4.81	4	12.01	7.08	0.00245276	0.48788	0.00297959	0.0179147	0.000822974	0.031837	0.00330241	3.67366e-05	0.31015
	Pyrogallol	3.5	125	0.16	0.51	0.27	0.39	0.2	0.76	0.00110488	0.136225	0.117114	0.587374	0.332949	0.0423738	0.428671	0.255625	0.275631
	Ribitol	319.2	15.4	0.21	0.2	0.37	0.27	0.26	0.25	0.929594	0.224946	0.737763	0.0660077	0.110989	0.0242039	0.126294	0.64225	0.163304
	Sorbitol	319.2	17.6	11.64	12.63	9.17	8.63	10.31	10.63	0.259511	0.380226	0.656877	0.086504	0.0381941	0.00212306	0.0366193	0.0218138	0.000184528
	Threitol	217.1	12.8	0.12	0.13	0.09	0.1	0.28	0.3	0.818735	0.604464	0.21665	1.68518e-06	2.32534e-08	0.195536	1.26195e-05	6.02709e-08	0.284625
sugar	Fructose	103.1	17	6.46	6.64	4.69	6.31	2.54	2.86	0.743398	9.30999e-05	0.0595498	4.37741e-08	2.25742e-10	0.000128822	1.50575e-06	1.01898e-07	0.521329
	Galactose	133	17.2	0.85	0.08	0.21	0.06	0.12	0.11	0.333948	0.0285668	0.647061	0.391194	0.157918	0.418069	0.065932	0.04663	0.504222
	Gentiobiose	362.1	25	0.1	0.07	0.06	0.06	0.06	0.07	0.00863212	0.932862	0.00386637	0.00101864	0.849328	0.00150336	0.88151	0.00388898	0.00268178
	Glucose	103	17.3	1.53	0.77	0.78	0.83	0.36	0.5	0.279454	0.350488	0.000538738	0.129143	1.0761e-09	0.284371	0.00245829	2.27663e-05	0.466654
	Isomaltose	361.2	25.6	0.08	0.05	0.05	0.03	0.47	0.37	2.15262e-06	0.337056	0.0294845	7.10997e-09	5.92062e-09	0.0137677	5.44156e-09	6.66176e-09	0.12027
	Maltose	361.2	24.4	0.11	0.1	0.1	0.08	0.07	0.1	0.0342702	0.243168	0.00196562	1.86969e-05	0.00158438	0.0134167	0.363287	0.106606	0.180854
	Sucrose	1.3	387.1	47.76	47.05	41.89	34.16	47.2	55.02	0.802234	0.0109379	0.0623526	0.872849	0.0908635	0.0359469	0.0232363	4.48175e-05	0.000485509
	Trehalose	361.2	24.1	0.33	0.29	0.27	0.26	0.19	0.26	0.00124088	0.215779	1.41284e-05	1.4386e-12	1.70893e-08	1.15619e-07	0.013189	0.934808	0.00667804
Vitamins	alpha-Tocopherol	237.1	27.3	0.34	0.39	0.27	0.25	0.05	0.09	0.129838	0.494217	0.00279378	1.81021e-09	1.74828e-07	0.0158135	8.36765e-08	3.33979e-06	0.000433881
	Biotin	7	245.1	0.53	0.62	0.72	0.5	0.06	0.06	0.036543	0.000718771	0.485498	5.6217e-11	2.13432e-10	0.000397917	9.36842e-10	3.8493e-08	0.0306498
	gamma-Tocopherol	223.1	26	0.14	0.15	0.15	0.14	0.11	0.19	0.216048	0.304478	0.00248079	0.00489704	0.00139701	0.305617	0.138289	0.0371647	0.216594
	Nicotinic acid	180	10.2	0.02	0.02	0.03	0.03	0.02	0.02	0.146074	0.755088	0.486199	0.126656	0.0709523	0.505534	0.612964	0.297878	0.149377
	Pantothenic acid	103.1	18	1.56	1.48	1.31	1.37	2.19	2.38	0.223842	0.403381	0.0717579	1.98726e-07	1.00805e-08	0.00463699	2.36436e-07	7.51286e-08	0.0589623
	Riboflavin	6.8	377.1	1.96	2.47	2.11	1.78	0.47	0.69	0.00120215	0.0300174	2.9916e-05	2.84107e-12	3.83452e-10	0.168388	2.57776e-09	2.32063e-07	0.000518244
	Thiamine	1.3	265.1	2.58	3.02	3.2	2.87	0.1	0.12	0.0108115	0.102972	0.404813	3.90184e-15	4.40932e-14	2.7889e-05	5.21067e-11	1.25194e-09	0.507622
